# Supplementary material for: Simple Does Not Mean Trivial: Behavior of Phosphatidic Acid in Lipid Mono- and Bilayers
Source: Int J Mol Sci. 2021 Oct 26;22(21):11523. doi: 10.3390/ijms222111523 (PMC8584262; doi:10.3390/ijms222111523)
Supplement: Supplementary file 1 [file ijms-22-11523-s001.zip]

Archive with 1 entries (1 files):
- ijms-1391863-supplementary.pdf
